# Supplementary material for: A gut-brain-gut axis orchestrates host responses counteracting microbiome-induced iron insufficiency
Source: EMBO J. 2025 Nov 3;44(24):7590–619. doi: 10.1038/s44318-025-00619-6 (PMC12705764; doi:10.1038/s44318-025-00619-6)
Supplement: Supplementary file 1 — Table EV1 [file 44318_2025_619_MOESM1_ESM.xlsx]

## Sheet: Sheet1
Table EV1. The E. coli genes identified in the screen whose single deletions enhance worm BAS-1::GFP levels. The numbers of the total tested worms are shown in the table. Two-tailed t-test was used for the statistical analysis.
Gene	Locus	% of increase in BAS-1::GFP fluorecense intensity	P Value	n number	Description
rpoZ	5-G1	112.582	0.0016	20	DNA-directed RNA polymerase subunit omega
tfaR	13-E10	114.489	0.0003	18	Prophage tail fiber assembly protein homolog TfaR
yfiB	27-F4	120.811	0.0001	18	Putative lipoprotein YfiB
rimP	69-B10	112.018	0.0007	18	Ribosome maturation factor RimP
cyoA	1-G11	112.493	0.0048	18	Cytochrome bo(3) ubiquinol oxidase subunit 2
cyoB	1-F11	121.508	0.0001	23	Cytochrome bo(3) ubiquinol oxidase subunit 1
tsX	5-A7	113.936	0.0007	20	Nucleoside-specific channel-forming protein Tsx
yjgN	73-G2	110.248	0.0008	24	Inner membrane protein YjgN
aslB	47-G10	111.67	0.0009	18	Anaerobic sulfatase-maturating enzyme homolog AslB
ileS	57-H3	110.985	0.005	20	Isoleucine--tRNA ligase
prfH	57-A4	111.736	0.0002	18	Putative peptide chain release factor homolog
cvpA	63-F4	110.231	0.0032	20	Colicin V production protein
paaH	67-D2	110.04	0.0039	20	3-hydroxyadipyl-CoA dehydrogenase
ydfW	89-A7	114.374	0.0004	18	Protein YdfW
rnr	73-B1	111.783	0.0018	19	Ribonuclease R
fimD	7-G5	111.672	0.0046	18	Outer membrane usher protein FimD Gene fimD
cyoC	1-E11	116.1	0.0001	18	Cytochrome bo(3) ubiquinol oxidase subunit 3
ybfQ	15-C9	115.41	0.0001	18	Inactive transposase YbfQ
yceJ	15-D12	120.559	0.0001	19	Cytochrome b561 homolog 2
yhiJ	35-D8	118.431	0.0001	18	Uncharacterized protein YhiJ
yejB	27-F2	115.447	0.0001	18	Inner membrane ABC transporter permease protein
cheA	3-B11	115.864	0.0001	21	Chemotaxis protein CheA
tusA	4-B11	114.218	0.0001	19	Sulfur carrier protein TusA
ghoS	37-G10	117.231	0.0001	20	Endoribonuclease antitoxin GhoS
yidQ	71-F3	113.107	0.0001	18	Uncharacterized protein YidQ
prc	9-D1	116.85	0.0001	20	Tail-specific protease
yfgJ	77-G1	114.533	0.0001	18	Uncharacterized protein YfgJ
cyoD	1-D11	115.429	0.0004	18	Cytochrome bo(3) ubiquinol oxidase subunit 4
trpC	59-F8	110.129	0.003	21	Tryptophan biosynthesis protein TrpCF
