# Supplementary material for: A gut-brain-gut axis orchestrates host responses counteracting microbiome-induced iron insufficiency
Source: EMBO J. 2025 Nov 3;44(24):7590–619. doi: 10.1038/s44318-025-00619-6 (PMC12705764; doi:10.1038/s44318-025-00619-6)
Supplement: Supplementary file 4 — Source data Fig. 1 [file 44318_2025_619_MOESM4_ESM.zip]

Archive with 16 entries (9 files):
- Figure 1/1C/
- Figure 1/1C/~$1C.xlsx
- Figure 1/1C/1C.xlsx
- Figure 1/1D/
- Figure 1/1D/BW/
- Figure 1/1D/BW/BAS-1GFP.tif
- Figure 1/1D/BW/Merge.tif
- Figure 1/1D/CYOB/
- Figure 1/1D/CYOB/BAS-1GFP.tif
- Figure 1/1D/CYOB/Merge.tif
- Figure 1/1E/
- Figure 1/1E/1E.xlsx
- Figure 1/1F/
- Figure 1/1F/1F.xlsx
- Figure 1/1G/
- Figure 1/1G/1G.xlsx
