# Supplementary material for: A gut-brain-gut axis orchestrates host responses counteracting microbiome-induced iron insufficiency
Source: EMBO J. 2025 Nov 3;44(24):7590–619. doi: 10.1038/s44318-025-00619-6 (PMC12705764; doi:10.1038/s44318-025-00619-6)
Supplement: Supplementary file 4 — Source data Fig. 1 [file 44318_2025_619_MOESM4_ESM.zip › Figure 1/1C/1C.xlsx]

## Sheet: Sheet1
BW25113	ΔcyoA	ΔcyoB	ΔcyoC	ΔcyoD
37.811	55.844	44.023	50.795	48.816
48.799	43.867	52.293	48.84	50.433
42.83	46.825	44.751	49.331	48.598
48.91	49.454	46.144	53.734	48.433
43.781	47.756	58.135	50.331	55.614
44.107	44.149	50.331	49.333	50.094
42.933	50.189	47.327	39.853	49.28
45.838	58.994	57.339	39.627	57.992
41.895	54.625	54.31	44.604	45.128
43.807	52.713	48.141	37.479	44.473
47.663	50.488	53.491	38.164	55.774
39.719	53.952	51.333	38.198	54.976
35.965	37.31	43.147	58.635	53.868
37.108	40.082	50.026	44.151	40.601
34.7	46.361	40.686	53.418	39.117
38.9	41.733	54.362	45.359	46.695
44.647	41.137	40.951	51.634	50.486
42.703	41.717	44.912	40.496	39.186
38.66	44.795	41.919	57.174	43.832
43.87	47.589	43.399	51.564	43.623
48.174	38.226	45.813	44.596	44.872
47.011	44.281	44.769	41.872	50.832
46.963	44.225	44.069	52.183	53.474
	56.963		51.887	48.009
