# Supplementary material for: A gut-brain-gut axis orchestrates host responses counteracting microbiome-induced iron insufficiency
Source: EMBO J. 2025 Nov 3;44(24):7590–619. doi: 10.1038/s44318-025-00619-6 (PMC12705764; doi:10.1038/s44318-025-00619-6)
Supplement: Supplementary file 4 — Source data Fig. 1 [file 44318_2025_619_MOESM4_ESM.zip › Figure 1/1E/1E.xlsx]

## Sheet: Sheet1
BW25113	cyoB
92.7513	160.363
103.76	55.2425
89.709	244.428
90.2694	195.27
95.1932	184.782
33.9861	58.8052
219.929	137.666
55.2825	111.926
111.846	126.337
120.613	312
139.667	154.159
90.6297	279.055
56.3634	125.457
112.811	254.716
112.1	261.841
167.021	105.521
89.401	306.676
45.1702	136.265
182.585	244.268
24.9845	161.204
32.9826	137.626
125.354	118.321
52.9398	82.2662
77.5435	83.6627
159.505	172.581
95.7487	91.3307
105.575	84.6275
51.4164	143.026
89.6803	226.283
98.3639	189.288
84.7545	213.257
129.975	170.423
134.927	138.405
88.9947	144.245
120.098
118.067
