# Supplementary material for: A gut-brain-gut axis orchestrates host responses counteracting microbiome-induced iron insufficiency
Source: EMBO J. 2025 Nov 3;44(24):7590–619. doi: 10.1038/s44318-025-00619-6 (PMC12705764; doi:10.1038/s44318-025-00619-6)
Supplement: Supplementary file 4 — Source data Fig. 1 [file 44318_2025_619_MOESM4_ESM.zip › Figure 1/1F/1F.xlsx]

## Sheet: Sheet1
BW25113	cyoB
1	2.35644
1	3.3285
1	1.88935
1	2.06731
1	2.41322
1	2.35422
