# Supplementary material for: A gut-brain-gut axis orchestrates host responses counteracting microbiome-induced iron insufficiency
Source: EMBO J. 2025 Nov 3;44(24):7590–619. doi: 10.1038/s44318-025-00619-6 (PMC12705764; doi:10.1038/s44318-025-00619-6)
Supplement: Supplementary file 4 — Source data Fig. 1 [file 44318_2025_619_MOESM4_ESM.zip › Figure 1/1G/1G.xlsx]

## Sheet: Sheet1
BW25113	cyoB
1	2.67498
1	4.49537
1	6.04856
1	4.40849
1	2.2983
