# Supplementary material for: A gut-brain-gut axis orchestrates host responses counteracting microbiome-induced iron insufficiency
Source: EMBO J. 2025 Nov 3;44(24):7590–619. doi: 10.1038/s44318-025-00619-6 (PMC12705764; doi:10.1038/s44318-025-00619-6)
Supplement: Supplementary file 5 — Source data Fig. 2 [file 44318_2025_619_MOESM5_ESM.zip]

Archive with 34 entries (28 files):
- Figure 2/2A/
- Figure 2/2A/a.tif
- Figure 2/2A/b.tif
- Figure 2/2A/c.tif
- Figure 2/2A/d.tif
- Figure 2/2A/e.tif
- Figure 2/2A/f.tif
- Figure 2/2A/g.tif
- Figure 2/2A/h.tif
- Figure 2/2A/i.tif
- Figure 2/2A/j.tif
- Figure 2/2A/k.tif
- Figure 2/2A/l.tif
- Figure 2/2B/
- Figure 2/2B/2B.xlsx
- Figure 2/2C/
- Figure 2/2C/a.tif
- Figure 2/2C/b.tif
- Figure 2/2C/c.tif
- Figure 2/2C/d.tif
- Figure 2/2C/e.tif
- Figure 2/2C/f.tif
- Figure 2/2C/g.tif
- Figure 2/2C/h.tif
- Figure 2/2D/
- Figure 2/2D/2D.xlsx
- Figure 2/2E/
- Figure 2/2E/a.tif
- Figure 2/2E/b.tif
- Figure 2/2E/c.tif
- Figure 2/2E/d.tif
- Figure 2/2F/
- Figure 2/2F/2F.xlsx
- Figure 2/Instructions for reading the original data.docx
