# Supplementary material for: A gut-brain-gut axis orchestrates host responses counteracting microbiome-induced iron insufficiency
Source: EMBO J. 2025 Nov 3;44(24):7590–619. doi: 10.1038/s44318-025-00619-6 (PMC12705764; doi:10.1038/s44318-025-00619-6)
Supplement: Supplementary file 5 — Source data Fig. 2 [file 44318_2025_619_MOESM5_ESM.zip › Figure 2/2B/2B.xlsx]

## Sheet: Sheet1
BW25113	BW25113 + 2-BP	N2 BW	N2 CYOB	N2 BW +FeCl3	N2 CYOB +FeCl3
99.6946	531.38	92.2807	101.606	94.6952	91.3337
92.8672	445.413	87.0251	94.5246	86.351	88.4158
99.1386	130.331	88.4158	98.2445	95.9665	90.9924
97.7075	204.439	68.255	92.9121	86.6667	97.306
96.167	390.028	90.0198	218.621	102.067	89.3287
99.7129	182.316	89.2945	91.3081	92.8353	85.6429
96.6319	160.348	87.5711	254.898	85.3187	76.7868
99.5032	134.944	87.1957	164.904	95.0621	92.4172
101.527	201.158	85.3187	135.025	86.6155	68.255
100.825	115.966	85.3187	168.624	87.9806	88.7997
93.4871	225.578	91.8712	187.838	94.1918	90.7194
101.18	188.323	85.3187	230.872	95.2413	87.264
105.474	166.629	87.136	393.805	85.3187	88.7058
102.302	353.785	111.418	272.764	93.1936	88.3134
108.227	453.981	180.167	108.978	85.3443	76.8807
97.2973	168.707	89.1324	95.3266	91.8712	94.6696
107.68	96.9236	143.318	89.0386	90.3952	85.3187
93.3412	100.059	92.5878	145.656	122.697	92.0674
109.585	342.783	98.0994	95.5911	93.6543	99.5499
93.8243	191.03	97.5705	131.988	95.5911	98.5857
97.6619	506.148	89.0386	121.366	91.7603	102.382
106.167	165.097	88.9789	254.002	103.432	94.5075
	164.505	91.5896	438.786	86.0354	119.011
	204.33	86.1292	102.306	92.7073	89.2945
	309.785	87.153	85.4723	108.679	108.653
	220.172	93.1936	86.0354	105.053	93.5519
	245.549	102.545	382.688	89.0812	111.315
	268.584	90.6255	175.458	106.657	91.6152
	196.682	87.2469	232.118	86.2913	103.645
	282.303	90.0795	178.64	114.02	97.6472
	469.377	92.349	160.843	93.1083	102.57
	205.642	93.3984	103.389	98.4834	91.9565
	187.074	86.5046	130.469	93.2875	91.2398
	145.253	103.799	104.976	102.604	97.3401
	223.071	90.1989	119.813	96.5893	118.823
	342.883	91.3422	102.911	89.7126	87.1274
	251.994	91.7432	121.596	106.008	98.3042
	198.66	99.1574	107.868	99.8229	88.484
	101.153	127.313	119.54	93.3813	68.255
	134.944	97.5363	116.545	94.6696	68.255
	198.642	100.121	578.776	92.5708	59.7231
	373.292	96.3675	119.455	86.1804	95.6337
	225.067	94.9341	118.166	103.927	95.318
	217.064	89.2434	530.674	104.754	85.8391
	311.627	110.394	127.987	90.6426	87.7161
	210.902	93.5434	151.048	86.1292	107.416
	185.944	93.6373	157.37	101.324	114.08
	273.333	87.8697	137.568	85.3187	88.9277
	134.798	92.4001	159.435	111.878	94.6611
	274.336	95.045	91.8882	102.596	85.8135
	254.255	89.1666	164.46		100.42
	439.925	90.2075	142.149		99.7717
	427.838	91.8029	102.348
	184.449	85.3869	89.542
	144.068	93.2704	182.778
	139.283	91.3763	161.414
	170.958	68.255	87.955
	156.729	88.9618	173.931
	146.283	93.3131	108.926
	182.489	86.9227	131.749
	193.583	92.7926	167.242
	116.303	91.4531	160.015
	151.597	90.0112	91.8712
	165.945	93.3301	100.062
	168.771	95.8556	93.04
	121.736	86.1292	121.596
		90.7876	105.753
		86.2487	229.49
		85.805	91.6493
		98.398	163.291
		86.2657	138.523
		97.6131	133.2
		90.2586	88.8424
		102.579	134.573
		89.286	98.927
		434.537	140.298
		91.2995	89.7809
		92.9803	180.927
		97.1695	123.396
		97.4681	239.677
		99.055	136.809
		103.142	165.97
		91.5384	170.996
		108.235	180.347
		116.298	101.691
		126.946	85.3187
		120.692	134.411
		121.528	251.434
		130.435	124.429
		131.732	110.198
		100.719	110.479
		109.959	367.826
			299.452
			324.092
			472.521
			96.2651
			98.9014
			93.8932
			400.853
			113.38
			114.984
			277.525
			502.57
			85.7112
			259.036
			230.83
			135.426
			96.4954
			119.497
			375.556
			457.513
			90.0027
			401.697
			90.2501
			376.477
			205.55
			237.075
			221.624
			218.851
			245.598
			107.988
			107.63
			92.8353
			243.303
			161.585
			112.749
			190.747
			184.024
			103.594
			470.754
			458.042
			126.118
			115.402
			106.452
			106.358
			92.9291
			90.3184
			101.913
			103.074
			102.613
			101.521
			369.626
			358.108
			108.841
			354.397
			516.886
			111.64
			97.0671
			110.684
			95.8129
			209.747
			187.095
			89.9515
			162.728
			178.64
			162.029
			168.556
			362.502
			143.361
			166.363
			361.239
			309.34
			100.335
			264.599
			243.576
			490.497
			124.625
			119.967
			283.241
			407.303
