# Supplementary material for: A gut-brain-gut axis orchestrates host responses counteracting microbiome-induced iron insufficiency
Source: EMBO J. 2025 Nov 3;44(24):7590–619. doi: 10.1038/s44318-025-00619-6 (PMC12705764; doi:10.1038/s44318-025-00619-6)
Supplement: Supplementary file 5 — Source data Fig. 2 [file 44318_2025_619_MOESM5_ESM.zip › Figure 2/2D/2D.xlsx]

## Sheet: Sheet1
solvent BW25113	solvent △cyoB	Iron supplement BW25113	Iron supplement △cyoB
99.5918	252.79	90.0538	50.0063
75.4734	197.38	101.625	67.1971
109.109	235.37	155.156	106.834
47.8965	159.862	140.141	142.749
48.4853	230.503	120.899	95.9531
68.6011	216.277	127.122	110.867
63.0786	238.645	240.455	87.5054
62.3415	189.494	188.584	61.9894
133.884	208.395	132.434	69.7262
37.6501	394.839	83.6932	83.723
159.633	318.089	184.858	182.747
64.5682	97.9261	153.212	190.009
157.965	403.643	156.559	188.368
186.331	104.314	190.54	85.9009
172.31	253.07	142.192	227.896
85.691	184.245	81.8096	116.272
60.4045	204.069	113.756	194.121
135.104	256.903	117.452	178.491
148.31	139.922	75.7266	169.176
81.3772	242.117	137.938	64.5306
126.347	87.0524	153.634	124.199
129.81	216.911	219.96	209.605
95.9521	166.057	113.253	156.788
66.1	201.224	118.071	211.792
83.9862		91.1095	126.712
