# Supplementary material for: A gut-brain-gut axis orchestrates host responses counteracting microbiome-induced iron insufficiency
Source: EMBO J. 2025 Nov 3;44(24):7590–619. doi: 10.1038/s44318-025-00619-6 (PMC12705764; doi:10.1038/s44318-025-00619-6)
Supplement: Supplementary file 5 — Source data Fig. 2 [file 44318_2025_619_MOESM5_ESM.zip › Figure 2/2F/2F.xlsx]

## Sheet: Sheet1
bw+solvent	bw+BP
51.2633	40.9053
155.37	168.01
57.5834	133.425
153.088	103.404
89.3596	153.263
191.535	84.9706
43.7142	264.216
37.2185	125.525
54.95	162.919
56.3545	151.683
92.5197	155.896
79.5283	136.409
71.277	156.774
54.7744	277.91
177.139	247.187
134.127	52.8433
120.785	192.237
135.181	256.141
95.3286	157.652
70.7503	257.545
77.9482	291.428
70.5748	221.556
101.122	96.0308
71.9792	57.0567
52.8433	112.709
67.9414	169.239
116.045	205.053
57.2323	141.325
117.098	97.4353
86.024	137.989
114.64	130.089
78.2994	143.256
125.876	117.8
53.7211	84.2684
52.4922	270.185
90.0618	107.091
194.871	218.571
148.347	103.053
130.089	311.793
76.3682	312.495
68.4681	130.967
202.771	218.396
129.212	157.477
69.1703	196.977
80.4061	162.568
244.554
