# Supplementary material for: A gut-brain-gut axis orchestrates host responses counteracting microbiome-induced iron insufficiency
Source: EMBO J. 2025 Nov 3;44(24):7590–619. doi: 10.1038/s44318-025-00619-6 (PMC12705764; doi:10.1038/s44318-025-00619-6)
Supplement: Supplementary file 6 — Source data Fig. 3 [file 44318_2025_619_MOESM6_ESM.zip]

Archive with 52 entries (44 files):
- Figure 3/3A/
- Figure 3/3A/a.tif
- Figure 3/3A/b.tif
- Figure 3/3A/c.tif
- Figure 3/3A/d.tif
- Figure 3/3A/e.tif
- Figure 3/3A/f.tif
- Figure 3/3A/g.tif
- Figure 3/3A/h.tif
- Figure 3/3A/i.tif
- Figure 3/3A/j.tif
- Figure 3/3B/
- Figure 3/3B/3B.xlsx
- Figure 3/3C/
- Figure 3/3C/a.tif
- Figure 3/3C/b.tif
- Figure 3/3C/c.tif
- Figure 3/3C/d.tif
- Figure 3/3C/e.tif
- Figure 3/3C/f.tif
- Figure 3/3C/g.tif
- Figure 3/3C/h.tif
- Figure 3/3D/
- Figure 3/3D/~$3D.xlsx
- Figure 3/3D/3D.xlsx
- Figure 3/3E/
- Figure 3/3E/a.tif
- Figure 3/3E/b.tif
- Figure 3/3E/c.tif
- Figure 3/3E/d.tif
- Figure 3/3E/e.tif
- Figure 3/3E/f.tif
- Figure 3/3E/g.tif
- Figure 3/3E/h.tif
- Figure 3/3F/
- Figure 3/3F/3F.xlsx
- Figure 3/3G/
- Figure 3/3G/a.tif
- Figure 3/3G/b.tif
- Figure 3/3G/c.tif
- Figure 3/3G/d.tif
- Figure 3/3G/e.tif
- Figure 3/3G/f.tif
- Figure 3/3G/G.tif
- Figure 3/3G/h.tif
- Figure 3/3G/i.tif
- Figure 3/3G/j.tif
- Figure 3/3G/k.tif
- Figure 3/3G/l.tif
- Figure 3/3H/
- Figure 3/3H/3H.xlsx
- Figure 3/Instructions for reading the original data.docx
