# Supplementary material for: A gut-brain-gut axis orchestrates host responses counteracting microbiome-induced iron insufficiency
Source: EMBO J. 2025 Nov 3;44(24):7590–619. doi: 10.1038/s44318-025-00619-6 (PMC12705764; doi:10.1038/s44318-025-00619-6)
Supplement: Supplementary file 6 — Source data Fig. 3 [file 44318_2025_619_MOESM6_ESM.zip › Figure 3/3B/3B.xlsx]

## Sheet: Sheet1
N2, BW25113	N2, △cyoB	bas-1(lf), BW25113	bas-1(lf), △cyoB
91.691	100.31	173.695	270.494
117.242	93.6931	135.683	514.98
189.586	153.27	181.488	430.049
93.7919	100.588	117.844	365.418
150.81	138.888	195.341	438.794
97.4279	127.71	103.264	368.542
103.228	267.28	96.5571	575.715
102.671	461.723	107.788	346.375
93.6931	107.654	98.209	110.589
93.6303	89.9404	102.536	91.5025
96.3775	90.5329	93.7829	284.383
90.6317	402.694	94.4024	450.267
91.709	184.63	103.784	257.324
98.0653	244.252	94.7525	469.049
107.905	187.979	103.264	229.151
95.363	169.251	348.063	429.538
91.8078	108.794	95.2104	320.474
94.7884	137.29	96.2967	384.756
97.1765	110.464	98.5322	572.268
98.2808	126.076	96.0723	155.757
91.0267	108.291	90.0391	414.257
109.225	127.953	96.9162	517.763
94.9141	113.507	167.68	591.974
96.1171	125.789	151.915	531.715
96.5391	122.638	357.31	244.153
104.341	609.032	256.462	380.617
133.968	125.699	104.494	408.547
102.635	124.344	94.9949	525.906
105.355	558.415	94.9141	631.486
101.405	134.677	165.57	534.202
99.8968	158.944	272.927	332.478
93.9086	165.597	142.901	656.615
116.165	144.759	97.796	541.177
98.4334	167.77	113.444	559.573
98.5322	96.6917	94.7345	655.708
92.4631	173.058	97.1496	426.638
97.2304	149.58	94.2587	584.846
100.014	107.699	93.9984	352.552
93.8278	94.2228	94.8243	534.013
94.9231	192.333	80.8009	609.544
96.6019	169.852	94.3216	563.173
89.8506	92.5529	93.4238	520.232
98.1461	183.023	101.728	554.94
96.1531	114.621	92.7774	363.209
71.823	138.636	91.5564	620.793
93.6123	175.984	100.588	640.185
98.191	168.38	115.626	141.42
91.4666	96.6738	289.492	230.857
97.6434	105.293	417.75	583.625
96.2339	97.9037	110.212	573.48
94.7166	127.953	94.7435	189.909
98.209	111.281	92.7864	406.922
100.866	241.487	89.7788	110.643
90.6317	96.4403		582.565
95.5336	171.828		555.668
90.7574	145.765		508.992
90.2905	140.163		617.759
95.1745	93.4866		429.915
98.0025	141.608		645.913
99.9956	104.098		564.978
99.3043	147.632		598.537
	94.4742		583.84
	190.385		553.773
	129.847		573.363
	252.206		564.143
	143.96		566.89
	174.647		555.497
	179.935		586.947
	189.774		545.909
	107.007		637.034
	89.7788		682.076
	141.437		667.559
	264.578		576.945
	130.933		567.052
	115.958
	116.255
	387.054
	315.105
	341.034
	497.222
	101.297
	104.072
	98.8015
	421.808
	119.307
	120.995
	292.032
	528.842
	90.1917
	272.577
	242.896
	142.506
	101.54
	125.744
	395.188
	481.43
	94.7076
	422.696
	94.968
	396.158
	216.295
