# Supplementary material for: A gut-brain-gut axis orchestrates host responses counteracting microbiome-induced iron insufficiency
Source: EMBO J. 2025 Nov 3;44(24):7590–619. doi: 10.1038/s44318-025-00619-6 (PMC12705764; doi:10.1038/s44318-025-00619-6)
Supplement: Supplementary file 6 — Source data Fig. 3 [file 44318_2025_619_MOESM6_ESM.zip › Figure 3/3D/3D.xlsx]

## Sheet: Sheet1
N2, BW25113	N2, △cyoB	cat-2(lf), BW25113	cat-2(lf), △cyoB
84.1176	111.742	163.319	125.256
96.0983	105.603	126.452	165.198
112.873	119.331	97.5936	186.44
98.7991	107.948	93.4536	105.93
94.7339	149.199	141.442	255.296
103.238	127.676	118.761	176.338
74.7722	107.976	103.406	142.872
99.4159	74.7629	100.164	260.296
84.1082	122.77	94.79	301.154
99.7804	108.378	95.8086	403.336
97.7524	108.369	103.519	221.345
102.734	100.864	93.7059	423.672
101.285	165.441	101.238	392.384
95.4068	126.162	98.4907	456.474
98.8832	294.939	95.8086	514.238
98.5935	231.139	97.4254	127.041
102.565	122.751	96.7431	176.87
96.7431	136.545	107.032	565.908
93.4536	307.799	94.2012	431.036
108.238	392.888	98.8926	144.096
107.285	106.93	74.7629	260.511
100.107	99.3785	99.8925	463.651
116.724	324.284	98.8272	544.031
101.78	114.677	100.079	234.625
95.7058	98.1263	96.5189	206.271
98.8178	224.036	110.303	282.435
112.593	176.637	93.519	289.454
136.05	104.35	113.256	159.441
97.0609	458.259	105.257	121.835
94.1732	403.308	97.0515	127.564
93.4536	135.377	117.387	377.683
102.659	146.32	95.1077	368.431
	124.069	114.34	203.205
	114.228	94.276	184.019
	102.042	96.3319	101.64
	110.584	106.023	278.903
	110.425		352.46
	125.06
	128.246
	107.014
	119.705
