# Supplementary material for: A gut-brain-gut axis orchestrates host responses counteracting microbiome-induced iron insufficiency
Source: EMBO J. 2025 Nov 3;44(24):7590–619. doi: 10.1038/s44318-025-00619-6 (PMC12705764; doi:10.1038/s44318-025-00619-6)
Supplement: Supplementary file 6 — Source data Fig. 3 [file 44318_2025_619_MOESM6_ESM.zip › Figure 3/3F/3F.xlsx]

## Sheet: Sheet1
N2, BW25113	N2, △cyoB	tph-1(lf), BW25113	tph-1(lf), △cyoB
93.495	92.8232	102.028	296.68
115.182	131.414	93.6402	134.337
102.455	124.506	102.709	230.456
98.5151	102.037	103.971	233.433
103.608	90.9349	106.876	265.969
92.0697	103.572	93.9216	155.235
92.914	95.1926	110.934	383.73
103.998	118.333	106.395	388.341
107.321	103.054	99.6227	333.592
97.8524	101.075	94.7114	178.602
101.983	108.401	99.5046	429.374
96.3273	358.847	114.756	414.041
118.786	204.901	102.328	99.2868
104.325	101.066	103.535	95.3106
99.7497	103.354	93.5948	139.911
93.2952	100.485	98.5151	163.923
54.4684	126.167	105.051	338.657
95.4649	144.287	109.917	130.561
102.146	427.495	99.8859	228.104
96.1004	95.1335	93.3225	213.407
100.449	99.3685	116.953	155.053
100.576	115.613	81.757	128.209
106.286	95.2579	97.3895	240.841
98.379	123.75	108.601	285.759
115.064	115.932	94.5662	184.657
98.5424	100.157	109.781	150.251
108.937	111.85	102.473	274.003
98.2246	91.7104	101.175	127.946
101.928	117.275	91.8428	165.593
101.556	102.844	97.8496	282.437
86.1222	96.3945	125.679	244.436
107.829	108.139	100.631	94.7671
96.98	93.0536	112.203	107.803
114.201	109.482	117.981	94.8015
93.6822	177.721	100.639	98.504
103.464	101.819	117.361	126.135
106.176	335.224	99.0293	113.349
101.612	97.6085	108.432	189.904
96.0414	114.554	112.608	315.316
111.48	266.908	115.983	278.739
96.4892	101.569	111.618	109.474
99.1154	93.0708	95.344	207.659
95.3182	475.833	107.261	639.906
95.9381	267.631	99.4856	507.924
111.084	92.3561	103.946	252.864
86.9057	88.6881	115.596	179.443
96.4461	95.0254	92.735	477.598
115.725	164.658	92.5542	176.627
94.836	93.1139	93.0708	168.43
99.3393	93.1225	87.319	160.112
92.9331	96.2739	121.029	124.508
86.1222	124.327	94.6724	105.461
150.038	99.2273	105.702	133.859
190.765	105.711	101.216	94.0524
98.151	89.0669	99.6234	180.416
99.3823	95.852	103.989	128.847
90.5221	150.959	104.919	275.674
89.6266	126.898	86.1394	491.625
86.4666	119.399	87.164	108.001
92.8986	117.853	86.1308	166.992
92.0548	117.206	86.1222	315.032
86.1135	118.119	86.1824	401.473
86.1049	112.125	86.4666	523.699
87.784	120.171	86.8713	95.2234
89.4889	94.3561	87.0176	91.1937
86.2599	213.318	105.332	100.588
91.1593	188.853	117.878	96.0414
95.344	105.664	97.135	95.0771
103.432	98.536	104.824	97.7291
91.3828	110.222	87.276	794.817
106.811	108.021	97.1655	226.542
100.716	101.639	105.726	136.76
91.8979	220.934	96.5178	286.686
110.463	108.227	106.866	238.941
96.2446	103.817	111.033	561.025
99.1398	106.469	104.813	218.164
99.9124	95.0208	104.314	186.727
99.9769	107.585	94.9336	126.841
97.9897	138.28	103.096	173.011
94.3162	212.479	99.1398	328.215
100.666	379.798	120.767	272.315
106.231		107.569	276.931
103.381		113.08	224.579
98.7814		99.7552	347.746
112.644		113.586	178.333
95.1554		107.554	584.678
94.8862		120.593	135.404
94.2687		112.47	513.25
101.703		116.286	743.869
		91.6719	603.587
			506.906
			336.883
			333.286
			236.554
			502.109
			367.139
			359.048
			381.667
			498.103
			342.358
			438.709
