# Supplementary material for: A gut-brain-gut axis orchestrates host responses counteracting microbiome-induced iron insufficiency
Source: EMBO J. 2025 Nov 3;44(24):7590–619. doi: 10.1038/s44318-025-00619-6 (PMC12705764; doi:10.1038/s44318-025-00619-6)
Supplement: Supplementary file 6 — Source data Fig. 3 [file 44318_2025_619_MOESM6_ESM.zip › Figure 3/3H/3H.xlsx]

## Sheet: Sheet1
N2 BW25113 solute	N2 BW25113 5-HT	N2 BW25113 DOPA	N2 cyoB solute	N2 cyoB 5-HT	N2 cyoB Dopa	bas-1(lf) BW25113 solute	bas-1(lf) BW25113 5-HT	bas-1(lf) BW25113 DOPA	bas-1(lf) cyoB solute	bas-1(lf) cyoB 5-HT	bas-1(lf) cyoB Dopa
70.5103	93.9432	88.1269	136.949	112.467	90.7442	90.0568	79.3142	79.3142	290.581	95.3444	88.1885
90.004	90.5415	88.1269	235.51	101.831	92.2953	90.7002	139.672	79.367	135.433	93.4321	89.0874
90.6473	97.7944	88.2326	466.764	122.928	90.8764	99.1868	88.1269	92.4803	527.448	451.791	93.3528
99.3983	79.3142	88.1797	165.643	145.647	88.2326	132.032	92.3834	91.9251	465.054	122.109	90.0921
94.7981	89.4664	92.2248	160.444	93.1236	100.262	150.159	94.5425	88.6027	580.403	71.3211	98.8078
90.6473	88.1269	79.3142	88.5058	116.46	88.1533	153.667	79.3142	88.4705	552.661	133.944	88.1269
91.837	88.2414	88.1269	91.0174	103.743	97.6357	171.486	70.5015	88.2943	500.79	44.0634	88.4089
89.6603	88.1269	89.4399	103.452	95.0889	91.696	119.949	90.004	88.5499	605.238	52.8761	96.0847
89.2725	70.5015	88.1269	102.809	88.1269	89.4135	141.232	88.1269	88.8407	100.914	141.743	88.6909
101.601	88.1533	88.1269	510.334	90.0304	88.2062	91.5374	79.3142	88.5499	413.667	158.549	79.3759
222.793	97.9001	88.1269	160.047	90.1626	95.5912	101.76	95.8027	88.5322	498.437	153.984	79.3142
91.414	88.1269	88.1357	152.107	139.928	95.6	98.5699	98.9048	88.3207	493.405	92.5861	79.3142
97.4507	94.2252	169.935	137.654	92.1454	93.3352	113.199	103.567	90.8059	451.729	104.395	90.9469
96.4108	88.1269	142.695	102.359	94.7716	103.902	128.251	90.5768	88.8759	509.69	105.4	92.6742
92.2512	90.4887	126.85	122.496	109.216	93.2294	89.6514	92.8681	88.9464	453.43	104.377	88.9288
97.4154	95.1858	193.28	113.446	88.3912	109.568	232.532	96.446	89.8541	420.559	126.295	88.2855
110.775	97.1863	180.757	146.916	99.9359	166.525	90.2243	103.293	88.9552	514.432	104.087	89.1844
98.9753	91.0967	167.415	161.484	92.0132	175.707	104.642	91.3964	118.645	345.739	129.458	88.1269
93.3087	107.947	224.671	108.378	91.8634	97.4154	98.8343	98.5963	167.97	110.617	101.196	88.1269
175.223	90.427	140.166	175.267	113.833	109.929	102.165	94.6482	144.07	525.298	79.3142	70.5015
114.248	88.1269	163.14	98.0235	108.044	98.9576	98.799	98.7902	140.562	452.743	88.1885	70.5015
90.4182	93.5026	168.789	117.024	98.1381	103.338	99.7067	89.3166	154.848	560.689	88.1269	70.5015
92.6037	79.3142	125.413	102.289	112.512	93.7053	91.8546	97.8208	208.288	657.329	89.8365	88.1269
104.219	93.1236	114.565	241.344	112.344	93.767	99.0898	102.527	156.936	577.037	94.2164	79.3142
91.7048	101.205	187.023	118.91	93.2911	105.594	100.703	138.932	194.937	514.22	90.3653	79.3142
104.668	269.298	203.714	110.961	110.538	117.059	92.0573	106.21	188.671	118.24	124.232	79.3142
102.782	240.049	154.601	111.243	209.063	98.4553	94.4896	173.434	199.484	492.418	147.568	89.3518
94.2076	108.643	182.044	552	90.004	128.586	96.2257	126.859	224.063	444.265	89.5721	92.0837
98.2086	88.5322	240.71	114.265	131.75	140.254	61.6888	155.738	210.72	342.637	88.5675	128.753
100.174	79.3142	261.349	121.033	88.9729	388.366	79.3142	191.508	89.8013	132.472	88.1269	103.338
130.851	125.052	244.684	95.1065	79.3142	101.011	96.8867	91.035	88.3207	357.954	90.7442	506.571
91.458	105.902	204.727		126.4	99.6186	70.5015	104.545	88.5234	221.895	106.827	98.4641
93.811	79.3142	199.22		146.396	88.497	91.2025	156.425	99.3454	416.673	115.816	107.488
90.8059	105.074	178.069		228.839	101.372	88.7878	127.317	127.652	128.277	138.306	101.91
90.1538	79.3318	145.753		79.3142	95.5912	88.356	93.5467	141.109	745.13		108.616
90.8676	114.759	177.161		89.0257	88.9729	89.9863	95.1153	117.464	316.111		124.197
90.3212	88.9641	95.2475		100.852	91.5991	95.3533	96.5165	104.272	401.585		170.834
90.6737	88.7261	98.8607		107.576	91.7929	88.5763	96.3755	265.121	555.499		184.917
90.3388	89.8101	91.9251		102.553	96.6663	79.3142		138.579	539.504		216.158
92.0837	90.189	93.1236		103.135		88.1269		111.754			154.724
90.0921	88.779	94.3486				90.4005		129.317			105.964
90.048						90.612		89.9335			369.833
90.8676						88.7966		89.8806			431.892
						91.6343		89.5986			132.278
						91.5638		88.8054			114.212
											101.187
											89.5016
											95.2034
											97.248
											407.71
											140.43
											119.271
											101.681
											94.754
											124.946
											114.838
