# Supplementary material for: A gut-brain-gut axis orchestrates host responses counteracting microbiome-induced iron insufficiency
Source: EMBO J. 2025 Nov 3;44(24):7590–619. doi: 10.1038/s44318-025-00619-6 (PMC12705764; doi:10.1038/s44318-025-00619-6)
Supplement: Supplementary file 7 — Source data Fig. 4 [file 44318_2025_619_MOESM7_ESM.zip]

Archive with 27 entries (20 files):
- Figure 4/4A/
- Figure 4/4A/4A.xlsx
- Figure 4/4B/
- Figure 4/4B/a.tif
- Figure 4/4B/b.tif
- Figure 4/4B/c.tif
- Figure 4/4B/d.tif
- Figure 4/4C/
- Figure 4/4C/4C.xlsx
- Figure 4/4D/
- Figure 4/4D/a.tif
- Figure 4/4D/b.tif
- Figure 4/4D/c.tif
- Figure 4/4D/d.tif
- Figure 4/4D/e.tif
- Figure 4/4D/f.tif
- Figure 4/4D/g.tif
- Figure 4/4D/h.tif
- Figure 4/4E/
- Figure 4/4E/4E.xlsx
- Figure 4/4F/
- Figure 4/4F/a.tif
- Figure 4/4F/b.tif
- Figure 4/4F/c.tif
- Figure 4/4F/d.tif
- Figure 4/4G/
- Figure 4/4G/4G.xlsx
