# Supplementary material for: A gut-brain-gut axis orchestrates host responses counteracting microbiome-induced iron insufficiency
Source: EMBO J. 2025 Nov 3;44(24):7590–619. doi: 10.1038/s44318-025-00619-6 (PMC12705764; doi:10.1038/s44318-025-00619-6)
Supplement: Supplementary file 7 — Source data Fig. 4 [file 44318_2025_619_MOESM7_ESM.zip › Figure 4/4A/4A.xlsx]

## Sheet: Sheet1
N2 BW25113	N2 cyoB	N2+Iron BW25113	N2+Iron cyoB	bas-1（lf) BW25113	bas-1(lf) cyoB	bas-1（lf)+Iron BW25113	bas-1(lf)+Iron cyoB
19.9627	4.3872	22.6617	17.8921	10.2772	4.19184	11.4349	17.6524
23.7196	6.40341	18.99	18.141	15.9851	3.24298	11.419	13.2389
17.9577	7.12276	18.1428	13.3964	14.0671	3.08603	11.2849	14.8553
16.7768	6.46494	20.3379	16.2212	11.9358	3.87419	9.69012	14.2636
18.0659	5.93788	18.6048	14.9216	9.70915	3.54497	11.9917	11.1801
21.689	6.53037	20.3571	21.2516	12.3421	2.85032	11.8988	14.0472
18.3321	5.94454	18.3735	16.933	10.673	4.62604	13.7235	11.4216
20.1483	6.85908	18.4745	21.9588	8.66044	6.7291	13.188	17.7593
20.9417	6.29897	17.4804	21.4476	6.95791	3.6498	13.2669	28.5016
18.6271	8.29581	21.5577	21.322	10.0278	5.09991	11.274	21.3334
24.8736	5.83323	22.0128	20.9119	11.6506	4.28593	13.7144	24.2914
19.6322	6.65211	19.3317	28.1071	9.47561	4.13873	15.0022	16.6254
25.8343	6.37352	19.9006	19.6853	10.6175	4.69827	21.059	16.1188
28.6907	9.43776	18.6975	31.937	20.7347	6.33306	19.3356	14.574
21.1454	9.41715	26.5827	18.8527	6.92309	6.85621	14.0754	13.7974
28.1095	8.40185	27.3724	18.1296	8.11322	6.66103	14.7103	20.6168
19.5281	8.46172	26.9605	30.6724	8.77578	6.23428	21.7124	17.0341
21.5078	7.53732	25.2803	33.6562	8.36492	5.07762	15.3372	16.3534
21.7736	11.8332	27.9125	19.9821	7.3079	5.25884	26.0434	11.4847
22.9179	8.64965	21.3562	24.9849	10.4432	5.01396	21.6945	12.6395
20.9666	8.31	21.0701	22.5446	10.4413	6.68138	23.3912	16.5335
26.3795	10.4791	22.6528	18.5309	5.39144	7.01502	21.4831	10.4184
17.3706	8.60749	18.6749	20.7301	9.10679	7.19622	17.619	13.936
42.9007	9.4744	20.9241	18.6931	6.37973	8.80939	14.4024
22.7698	9.72884	20.1272	25.065	8.84808	5.88228
	9.0872	23.9408	13.3267	6.83572	7.46242
		20.443	22.5651	7.64438	5.68331
		16.4253	16.9767	9.3298	7.73659
		16.9503	21.713	11.8559
		19.5339	25.8415	7.75675
			24.7407	19.0499
				16.2001
				22.1824
				17.7789
				15.1253
				17.9104
				19.6097
				16.4409
