# Supplementary material for: A gut-brain-gut axis orchestrates host responses counteracting microbiome-induced iron insufficiency
Source: EMBO J. 2025 Nov 3;44(24):7590–619. doi: 10.1038/s44318-025-00619-6 (PMC12705764; doi:10.1038/s44318-025-00619-6)
Supplement: Supplementary file 7 — Source data Fig. 4 [file 44318_2025_619_MOESM7_ESM.zip › Figure 4/4C/4C.xlsx]

## Sheet: Sheet1
control RNAi	spg-7 RNAi
59.708	142.135
63.2668	178.01
111.939	358.32
77.2502	92.2041
81.8154	161.869
83.505	293.22
80.4854	142.818
16.7154	266.691
67.9758	307.095
113.521	225.316
48.4566	229.809
134.514	283.442
136.814	635.004
25.2348	642.23
41.411	408.25
107.05	171.971
54.3519	187.104
135.017	193.862
30.8426	370.326
163.451	284.413
168.735	691.585
184.983	894.614
193.359	486.615
192.245	367.666
134.046	203.173
128.906	95.4394
110.861	179.879
63.5903	228.731
98.8184	143.249
34.6889	59.8159
156.441	182.144
	76.9626
	60.9662
	218.019
	136.347
	214.424
