# Supplementary material for: A gut-brain-gut axis orchestrates host responses counteracting microbiome-induced iron insufficiency
Source: EMBO J. 2025 Nov 3;44(24):7590–619. doi: 10.1038/s44318-025-00619-6 (PMC12705764; doi:10.1038/s44318-025-00619-6)
Supplement: Supplementary file 7 — Source data Fig. 4 [file 44318_2025_619_MOESM7_ESM.zip › Figure 4/4E/4E.xlsx]

## Sheet: Sheet1
BW25113+solvent	△cyoB+solvent	BW Iron supplement	cyob Iron supplement
96.7052	287.854	99.7941	124.619
98.492	413.243	98.2449	106.647
104.803	388.959	96.9618	110.344
