# Supplementary material for: A gut-brain-gut axis orchestrates host responses counteracting microbiome-induced iron insufficiency
Source: EMBO J. 2025 Nov 3;44(24):7590–619. doi: 10.1038/s44318-025-00619-6 (PMC12705764; doi:10.1038/s44318-025-00619-6)
Supplement: Supplementary file 7 — Source data Fig. 4 [file 44318_2025_619_MOESM7_ESM.zip › Figure 4/4G/4G.xlsx]

## Sheet: Sheet1
control RNAi	spg-7 intestine specific RNAi
59.9164	134.876
117.581	219.904
194.914	132.45
143.1	187.046
66.2862	163.555
116.205	70.6584
144.853	125.122
72.0342	133.581
101.141	123.889
112.169	147.34
123.053	260.304
129.454	84.6718
144.16	140.593
49.0624	127.436
55.8704	126.916
96.7081	129.566
160.467	103.965
117.102	140.909
72.4827	87.8618
108.816	115.379
130.116	147.737
86.7509	117.764
99.1643	181.859
141.327	157.358
92.1728	170.455
48.8585	174.022
70.0978	83.1533
153.057	164.207
74.0726	59.5088
109.162	113.901
93.1512	147.768
81.6755	123.247
39.4007	51.5695
48.1655	148.329
95.3322	130.809
125.132	84.7126
53.8117	145.903
102.466	109.091
104.25	96.1578
93.5895	70.8418
89.788	110.09
83.0819	95.0775
	103.536
	163.494
	78.5671
	82.3481
	90.6441
