# Supplementary material for: A gut-brain-gut axis orchestrates host responses counteracting microbiome-induced iron insufficiency
Source: EMBO J. 2025 Nov 3;44(24):7590–619. doi: 10.1038/s44318-025-00619-6 (PMC12705764; doi:10.1038/s44318-025-00619-6)
Supplement: Supplementary file 8 — Source data Fig. 5 [file 44318_2025_619_MOESM8_ESM.zip]

Archive with 41 entries (33 files):
- Figure 5/5B/
- Figure 5/5B/a.tif
- Figure 5/5B/b.tif
- Figure 5/5B/c.tif
- Figure 5/5B/d.tif
- Figure 5/5B/e.tif
- Figure 5/5B/f.tif
- Figure 5/5B/g.tif
- Figure 5/5B/h.tif
- Figure 5/5C/
- Figure 5/5C/5C.xlsx
- Figure 5/5D/
- Figure 5/5D/a.tif
- Figure 5/5D/b.tif
- Figure 5/5D/c.tif
- Figure 5/5D/d.tif
- Figure 5/5E/
- Figure 5/5E/5E.xlsx
- Figure 5/5F/
- Figure 5/5F/a.tif
- Figure 5/5F/b.tif
- Figure 5/5F/c.tif
- Figure 5/5F/d.tif
- Figure 5/5F/e.tif
- Figure 5/5F/f.tif
- Figure 5/5F/g.tif
- Figure 5/5F/h.tif
- Figure 5/5G/
- Figure 5/5G/5G.xlsx
- Figure 5/5H/
- Figure 5/5H/a.tif
- Figure 5/5H/b.tif
- Figure 5/5H/c.tif
- Figure 5/5H/d.tif
- Figure 5/5H/e.tif
- Figure 5/5H/f.tif
- Figure 5/5H/g.tif
- Figure 5/5H/h.tif
- Figure 5/5I/
- Figure 5/5I/5I.xlsx
- Figure 5/Instructions for reading the original data.docx
