# Supplementary material for: A gut-brain-gut axis orchestrates host responses counteracting microbiome-induced iron insufficiency
Source: EMBO J. 2025 Nov 3;44(24):7590–619. doi: 10.1038/s44318-025-00619-6 (PMC12705764; doi:10.1038/s44318-025-00619-6)
Supplement: Supplementary file 8 — Source data Fig. 5 [file 44318_2025_619_MOESM8_ESM.zip › Figure 5/5C/5C.xlsx]

## Sheet: Sheet1
pl440+BW25113	pl440+cyoB	atfs-1+BW25113	atfs-1+cyoB
61.7941	151.28	110.365	109.645
123.797	147.653	86.8518	105.705
94.576	152.572	100.872	75.8846
73.733	147.284	90.2155	93.8427
137.335	138.703	88.747	85.9624
143.305	183.478	123.192	42.5585
50.2137	137.658	53.4423	143.74
81.7588	126.838	61.2654	117.949
114.949	119.341	53.1506	98.3289
63.8416	72.2398	103.532	48.7407
65.3742	174.947	96.6528	31.1263
106.58	145.475	110.97	50.8834
147.229	163.158	94.911	76.0621
53.9525	123.008	66.1783	73.4248
97.0539	123.258	57.0468	82.0178
79.79	169.517	137.944	72.2728
171.202	181.576	98.5724	149.225
111.522	158.69	161.523	85.7227
106.688	183.581	132.359	147.389
141.937	157.451	29.1004	81.543
156.335	133.087	153.987	145.882
161.611	160.684	126.029	84.5791
40.4773	117.715	57.7994	148.921
86.0728	145.382	48.3382	94.1581
112.439	133.698	22.271	106.894
86.9734	101.759	125.587	110.165
144.705	127.467	98.9757	88.347
118.634	99.8001	96.7221	115.325
65.017	120.239	69.326	46.0466
114.131	94.29	98.5272	70.4669
157.155	204.534	173.479	36.5649
55.7578	165.845	87.3964	87.9958
104.349	192.325	44.3483	83.4815
92.6443	197.079	66.1397	137.999
50.7928	113.078	29.6169	104.004
59.4623	238.115	102.534	61.4371
73.3136	114.929	72.0289	105.045
127.776	91.6171	58.5754	128.155
56.0365	212.538	103.131	77.5686
70.5273	114.814	102.774	180.153
98.7579	211.063	66.6976	71.072
130.738	99.3591	67.047	155.414
75.1338	137.548	87.6037	106.545
84.7044	124.327	63.6286	139.191
137.035	132.102	59.9128	121.263
84.2883	110.69	60.7794	164.395
109.991	161.675	65.7855	201.311
52.4733	170.371	69.562	203.231
118.346	184.247	52.5282	66.6507
80.4914	179.753	65.9093	227.365
79.5668	100.488	29.62	77.0788
141.803	109.278	57.5192	102.781
81.4011	89.6038	90.2169	220.338
127.25	118.123	65.3679	81.4273
116.084	107.009	53.4462	132.577
121.521	76.7235	61.8472	110.137
130.801	83.968	114.205	146.772
84.4415	84.0935	115.194	142.595
91.446	114.296	117.364	91.0737
63.2558	133.547	168.822	84.009
108.625	222.052	222.547	111.664
121.001	145.755	95.0621	94.3594
	125.012	162.352	168.099
	175.114	97.9953	67.603
	210.714	90.4323	105.106
	109.726	54.4754	163.859
	131.066		91.1705
	153.45
	126.231
