# Supplementary material for: A gut-brain-gut axis orchestrates host responses counteracting microbiome-induced iron insufficiency
Source: EMBO J. 2025 Nov 3;44(24):7590–619. doi: 10.1038/s44318-025-00619-6 (PMC12705764; doi:10.1038/s44318-025-00619-6)
Supplement: Supplementary file 8 — Source data Fig. 5 [file 44318_2025_619_MOESM8_ESM.zip › Figure 5/5E/5E.xlsx]

## Sheet: Sheet1
BAS-1::GFP	gly-19p::ATFS-1△1-32 myc; BAS-1::GFP
138.833	101.911
66.4051	119.905
168.47	194.431
145.795	120.688
45.9339	247.929
133.038	226.009
17.8499	85.6919
31.0638	173.357
89.6523	133.156
53.7202	91.7181
261.64	245.724
47.5984	238.971
162.5	387.784
130.738	203.578
40.4702	317.564
132.806	279.361
21.4244	238.788
103.765	76.0003
108.297	347.96
104.304	235.313
124.89	136.859
74.2804	178.349
105.118	151.974
74.2154	119.213
108.075	101.24
81.4423	192.989
162.894	79.1949
110.348	168.298
19.6698	197.963
25.8308	406.41
117.72	371.999
97.112	87.9313
138.794	276.162
127.645	245.898
127.662	417.971
	216.059
	299.433
	198.063
	302.191
	291.983
	250.717
	140.606
	185.834
	255.289
	253.016
	195.527
	116.151
	179.202
	212.325
	297.643
	225.836
	101.276
	169.463
	473.812
	169.653
	295.769
