# Supplementary material for: A gut-brain-gut axis orchestrates host responses counteracting microbiome-induced iron insufficiency
Source: EMBO J. 2025 Nov 3;44(24):7590–619. doi: 10.1038/s44318-025-00619-6 (PMC12705764; doi:10.1038/s44318-025-00619-6)
Supplement: Supplementary file 8 — Source data Fig. 5 [file 44318_2025_619_MOESM8_ESM.zip › Figure 5/5G/5G.xlsx]

## Sheet: Sheet1
control RNAi BW25113	control RNAi cyoB	atfs-1 intestine RNAi BW25113	atfs-1 intestine RNAi cyoB
102.41	175.209	98.0724	528.872
102.285	101.016	98.8664	374.201
103.466	125.863	98.7115	685.887
99.5345	113.798	100.861	695.541
101.549	136.835	103.737	99.4377
98.7696	143.071	99.2537	97.3752
105.703	200.221	99.1763	130.589
99.0504	139.894	98.9342	99.2925
108.124	136.186	99.4764	567.77
98.2079	118.427	97.5882	251.63
97.8496	106.4	97.0362	100.755
98.847	106.565	96.8329	454.321
96.8329	104.086	106.468	582.179
99.3796		102.875	431.313
101.607		96.8329	136.341
101.907		96.8329	101.258
102.604		133.939	416.856
96.8329		112.51	119.637
100.29		99.3021	96.9394
102.575		98.3241	126.522
102.013		96.8329	105.102
100.638		105.751	110.225
		97.2783	109.324
			99.8638
			105.751
			188.785
97.9077	114.098	98.0627	258.796
97.4236	111.377	98.2176	171.307
100.445	112.433	96.8329	141.211
96.8329	114.553	97.0943	113.595
97.3461	106.536	97.3945	156.259
102.42	144.717	99.4087	135.14
87.1496	124.614	96.8329	116.035
	136.883	96.8329	118.862
			112.433
			123.414
			101.442
			102.023
			99.2247
			120.102
98.4709	168.379	95.2444	254.737
104.889	135.973	89.8668	90.5544
110.407	120.845	91.101	90.5368
99.0351	186.398	90.1136	168.379
102.843	223.547	91.9297	149.196
102.667	120.175	91.3655	89.1616
106.687	111.448	88.421	480.947
100.04	128.197	90.3957	88.2976
101.768	226.263	92.7054	466.013
96.7254	424.527		562.65
97.5717	126.752		136.466
96.5667	133.698		97.4659
	107.022		159.123
	321.225		96.1259
	167.039		94.6802
100.781	103.937	88.8618	286.297
97.5717	115.15	101.856	133.363
99.3172	110.989	88.7031	128.127
94.4862	107.093	90.0431	123.137
96.1612	109.684	93.5341	121.268
107.375	179.769	102.985	338.574
91.2244	474.811	88.5797	262.424
93.4283	189.36	89.3908	242.131
103.284		105.753	216.759
98.7001		89.4613
