# Supplementary material for: A gut-brain-gut axis orchestrates host responses counteracting microbiome-induced iron insufficiency
Source: EMBO J. 2025 Nov 3;44(24):7590–619. doi: 10.1038/s44318-025-00619-6 (PMC12705764; doi:10.1038/s44318-025-00619-6)
Supplement: Supplementary file 8 — Source data Fig. 5 [file 44318_2025_619_MOESM8_ESM.zip › Figure 5/5I/5I.xlsx]

## Sheet: Sheet1
N2 BW25113	N2 cyoB	Ex[gly-19p::ATFS-1(gf)] BW25113	Ex[gly-19p::ATFS-1(gf)] cyoB
96.823	99.2832	99.1829	97.7524
105.015	100.905	98.7638	91.2829
106.846	99.1556	116.213	94.1805
97.8344	105.051	92.6315	100.386
93.2784	99.8937	113.753	98.4722
104.103	99.6568	103.693	96.5223
95.2284	211.341	115.511	94.3263
106.163	106.281	93.6156	96.4129
101.898	100.796	113.461	96.8776
106.081	104.44	110.044	99.11
109.17	98.1806	118.637	102.819
105.497	101.752	149.881	123.448
107.129	101.944	118.254	121.097
113.552	508.762	105.716	104.368
109.698	327.7	130.573	116.778
107.803	355.91	95.3651	111.019
91.1827	115.293	123.093	105.015
91.1736	101.27	116.404	103.784
91.7932	117.562	91.1189	96.4767
92.7317	98.4449	92.0574	93.4698
92.0119	131.849	92.5313	106.955
91.1189	117.78	91.1189	100.932
92.7499	102.436	144.633	94.463
91.1189	106.29	94.8912	98.2353
	307.207	108.359	103.283
	101.188	113.498	98.9005
	102.891	92.7773	100.65
	101.352	92.4128	116.842
	99.5201	93.6156	98.6727
	100.295		108.887
	103.575		109.516
	97.1783		108.103
			105.743
