# Supplementary material for: A gut-brain-gut axis orchestrates host responses counteracting microbiome-induced iron insufficiency
Source: EMBO J. 2025 Nov 3;44(24):7590–619. doi: 10.1038/s44318-025-00619-6 (PMC12705764; doi:10.1038/s44318-025-00619-6)
Supplement: Supplementary file 9 — Source data Fig. 6 [file 44318_2025_619_MOESM9_ESM.zip › Figure 6/6A/6A.xlsx]

## Sheet: Sheet1
N2, BW25113	N2, △cyoB	cwn-2(lf), BW25113	cwn-2(lf), △cyoB
96.1865	94.101	100.556	234.21
81.2538	97.0713	63.1974	265.944
106	102.795	100.728	342.729
95.9427	95.8886	93.2613	461.386
109.07	124.986	102.055	120.039
81.2538	133.563	81.2538	130.647
92.819	119.75	96.99	108.311
127.785	176.303	90.58	135.712
120.49	95.1031	103.888	123.488
94.417	107.12	90.282	159.149
115.182	104.547	98.8318	146.158
96.2497	103.824	97.1796	209.644
105.522	149.164	95.1121	255.895
97.9018	158.499	90.282	209.644
103.102	139.82	72.2256	283.449
98.263	133.726	92.9905	137.725
106.325	131.685	95.8615	100.547
90.7605	136.525	98.2901	92.0606
81.2538	152.577	99.1116	109.677
100.222	117.168	93.5773	113.62
88.1125	83.9062	87.2654	104.93
112.299	97.007	100.461	97.8541
103.141	102.163	105.493	128.444
120.324	124.421	111.276	168.886
97.9271	103.769	90.1499	149.111
102.411	105.39	102.367	139.128
131.585	104.77	91.1722	125.421
121.923	109.005	101.914	122.821
96.2694	105.127	93.2827	99.3365
105.244	105.522	102.206	109.472
99.9791	107.45	103.74	128.78
114.803	105.894	97.0216	144.627
93.6478	111.97	92.7788	137.624
112.569	104.565	90.0988	110.458
100.928	127.466	102.922	115.271
103.243	109.283	104.952	114.438
93.1512	412.046	109.794	113.766
89.7994	237.179	92.881	115.278
97.2918	231.739	105.514	107.566
112.634	226.065	102.323	221.223
129.54	219.653	116.3	251.419
121.025	216.287	112.087	634.883
123.99	291.167	113.92	245.533
120.514	155.077	116.629	542.791
117.125	112.649	110.429	613.771
119.316	129.788	115.497	198.943
129.262	121.405	116.658	344.534
133.951	149.045	108.121	666.605
152.623	205.318	115.68	208.999
137.653	136.652	113.408	438.043
98.3712	122.486	92.9126	117.503
93.1378	365.134	93.1919	186.618
103.46	200.185	96.5156	304.355
93.0297	109.655	91.2913	103.109
94.9753	106.883	97.3263	269.424
105.388	97.9748	93.5792	92.9486
91.8858	94.6331	96.6597	340.836
95.1285	106.739	91.5525	296.654
91.8768	122.205	135.545	121.701
95.0114	102.929	107.388	104.253
114.098	99.8935	93.7503	138.563
100.848	102.181	100.614	512.681
100.146	98.5964	93.1288	107.829
92.9937	104.947	90.7058	98.7495
100.677	103.073	215.415	111.387
103.731	94.1196	99.8574	196.995
90.3365	108.117	94.3899	110.711
95.8581	102.073	91.1562	169.341
101.236	102.407	93.336	195.094
100.281	94.7682	96.7048	93.7593
101.344	104.929	91.4264	241.303
91.3813	146.652	91.021	118.566
95.1465	135.572	92.2461	93.2549
91.3093	123.25	90.2554	100.443
90.5887	119.926	92.5523	108.856
100.578	129.528	100.803	812.542
90.4085	99.2089	91.4804	121.43
103.478	102.488	92.8045	179.961
93.399	92.5433	96.4706	195.337
95.8491	103.785	92.5073	113.954
94.2547	98.9206		93.6062
92.4983	145.94		246.914
93.0838	123.286		264.497
96.8489	96.8399		114.089
100.749	101.028		104.28
101.29	120.746		106.856
103.731	102.343		230.872
104.307	135.131		125.628
102.893	137.977		170.81
99.5422	114.197		103.145
97.1011	180.907		91.5885
101.164	204.507		817.343
112.594	197.76		871.802
115.702	119.647		362.301
97.011	94.8132		383.477
121.385	170.503		93.327
103.262	222.342
112.216	362.148
100.659	105.082
102.938	127.339
98.3171	107.487
117.206	114.405
98.4522	300.428
117.17	105.64
92.228	172.143
98.5603	266.992
107.081	104.676
95.9842	118.557
124.493	116.179
119.521	118.503
118.512	111.522
99.0017	150.939
96.912	105.388
97.0471	180.61
90.7778	104.073
92.7775	139.121
98.7315	225.945
95.0114	224.891
94.3899	118.53
97.3353	95.1915
93.5071	118.26
95.1465	203.885
96.912	102.929
94.8222	108.991
106.532
94.3899
