# Supplementary material for: A gut-brain-gut axis orchestrates host responses counteracting microbiome-induced iron insufficiency
Source: EMBO J. 2025 Nov 3;44(24):7590–619. doi: 10.1038/s44318-025-00619-6 (PMC12705764; doi:10.1038/s44318-025-00619-6)
Supplement: Supplementary file 9 — Source data Fig. 6 [file 44318_2025_619_MOESM9_ESM.zip › Figure 6/6B/6B.xlsx]

## Sheet: Sheet1
N2 BW25113	N2 cyoB	N2+Iron BW25113	N2+Iron cyoB
1	1.87905	0.846745	0.641713
1	1.94531	0.936272	0.982821
1	3.50642	0.933033	0.429283
