# Supplementary material for: A gut-brain-gut axis orchestrates host responses counteracting microbiome-induced iron insufficiency
Source: EMBO J. 2025 Nov 3;44(24):7590–619. doi: 10.1038/s44318-025-00619-6 (PMC12705764; doi:10.1038/s44318-025-00619-6)
Supplement: Supplementary file 9 — Source data Fig. 6 [file 44318_2025_619_MOESM9_ESM.zip › Figure 6/6C/6C.xlsx]

## Sheet: Sheet1
N2 BW25113	N2 cyoB	atfs-1(lf) BW25113	atfs-1(lf) cyoB
1	1.87905	0.550953	0.732043
1	2	1.29235	1.72907
1	2.18859	0.835088	1.07177
1	2.49666	1.1487	0.864537
1	2.36199	1.03526	1.31039
