# Supplementary material for: A gut-brain-gut axis orchestrates host responses counteracting microbiome-induced iron insufficiency
Source: EMBO J. 2025 Nov 3;44(24):7590–619. doi: 10.1038/s44318-025-00619-6 (PMC12705764; doi:10.1038/s44318-025-00619-6)
Supplement: Supplementary file 9 — Source data Fig. 6 [file 44318_2025_619_MOESM9_ESM.zip › Figure 6/6D/6D.xlsx]

## Sheet: Sheet1
control RNAi BW25113	control RNAi cyoB	cwn-2 neuron RNAi BW25113	cwn-2 neuron RNAi cyoB
99.3365	101.35	106.3	103.428
100.759	107.704	93.8507	107.916
95.1344	99.0595	95.1898	100.112
96.8799	107.334	94.8758	103.456
95.0236	103.816	104.204	141.709
106.596	102.994	92.3545	143.87
98.8563	97.4063	92.8163	125.085
107.815	130.931	95.1252	398.436
92.7055	103.252	93.2227	96.5844
97.1385	103.271	92.3545	104.795
93.8784	103.52	92.3545	105.127
92.3545	104.795	93.9245	96.2334
95.5038	105.728	101.673	114.954
98.219	131.042	92.3545	256.736
109.209	100.953	95.7994	107.224
104.545	101.202	96.8522	98.219
92.6685	206.126	99.8168	98.5238
104.444	104.204	99.3827	176.499
107.501	116.071	96.806	170.398
105.183	112.931	98.8655	134.123
111.398	132.631	97.434	231.757
95.5685	202.304	100.389	116.66
102.172	117.317	97.7942	120.533
103.557	131.476	102.781	130.872
93.5551	120.107	94.765	154.161
98.4338	115.523	123.663	124.068
107.44	282.44	105.842	271.781
99.2509	136.859	97.2258	132.308
94.7209	166.117	94.1702	119.701
104.189	104.26	95.6092	93.6628
103.017	141.691	90.6528	188.317
100.459	114.013	96.4974	106.539
94.5788	133.093	96.5507	151.807
101.827	91.2758	96.8172
99.7128	112.658	91.3634
95.0052	192.15	94.3657
101.365	92.2172	92.4293
91.3263	124.71	107.334
94.1839	105.396	105.211
104.808	90.9228	106.976
100.336	87.6618	103.244
104.572	96.3355	111.582
102.303	101.126	104.186
103.917		105.06
102.723		110.052
98.9242		108.438
96.907		97.529
		110.371
		109.447
