# Supplementary material for: A gut-brain-gut axis orchestrates host responses counteracting microbiome-induced iron insufficiency
Source: EMBO J. 2025 Nov 3;44(24):7590–619. doi: 10.1038/s44318-025-00619-6 (PMC12705764; doi:10.1038/s44318-025-00619-6)
Supplement: Supplementary file 9 — Source data Fig. 6 [file 44318_2025_619_MOESM9_ESM.zip › Figure 6/6E/6E.xlsx]

## Sheet: Sheet1
N2 BW25113	N2 cyoB	cwn-2(lf) BW25113	cwn-2(lf) cyoB
117.157	188.683	104.355	32.2507
87.8904	86.4578	145.514	33.3067
25.7491	99.9017	217.646	104.998
39.3766	117.781	331.947	34.7484
94.0981	166.726	97.358	76.6779
251.403	124.108	138.746	121.013
63.9871	153.595	216.553	117.395
85.5028	182.31	92.5461	266.545
96.9081	291.119	46.1078	78.4411
140.959	198.793	73.418	43.4631
54.5837	194.431	119.709	175.202
124.402	201.842	98.1019	161.878
221.53	333.269	85.6773	63.3259
58.2661	191.107	26.2817	127.074
110.958	139.434	146.735	85.916
59.5058	72.2885	62.077	203.642
84.4192	203.054	67.449	43.8304
108.864	238.96	39.6889	82.9132
124.751	110.572	92.5921	254.093
39.7899	110.269	76.3474	90.0759
78.2941	292.91	22.7003	92.3166
220.272	227.16	35.7769	227.453
81.0399	139.159	99.6997	124.632
106.367	158.526	75.7505	124.402
168.131	67.1644	30.9467	73.7302
153.282	210.511	58.0732	116.505
151.336	83.5927	111.041	91.9676
53.2062	165.588	16.9242	64.6299
40.598	173.751	57.1457	232.311
112.694	59.6711	137.139	136.211
49.8269	106.165	37.9257	240.365
89.0658	160.28		105.154
79.3502	143.383		45.465
63.5371	171.088		100.646
78.0554	162.309		46.8791
45.217	186.855		78.2391
139.627			66.4665
			51.1952
