# Supplementary material for: A gut-brain-gut axis orchestrates host responses counteracting microbiome-induced iron insufficiency
Source: EMBO J. 2025 Nov 3;44(24):7590–619. doi: 10.1038/s44318-025-00619-6 (PMC12705764; doi:10.1038/s44318-025-00619-6)
Supplement: Supplementary file 9 — Source data Fig. 6 [file 44318_2025_619_MOESM9_ESM.zip › Figure 6/6F/6F.xlsx]

## Sheet: Sheet1
N2, BW25113	N2, BW25113+ 5-HT	N2, BW25113+ Dopa	N2, △cyoB	N2, △cyoB + 5-HT	N2, △cyoB + Dopa	cwn-2(lf), BW25113	cwn-2(lf), BW25113+ 5-HT	cwn-2(lf), BW25113+ Dopa	cwn-2(lf), △cyoB	cwn-2(lf), △cyoB + 5-HT	cwn-2(lf), △cyoB + Dopa
120.711	83.9552	104.865	126.415	62.9192	73.4058	62.9192	73.4058	104.865	405.546	104.865	83.8923
108.043	62.9192	73.4058	118.928	52.5061	94.3789	94.3789	107.319	83.8923	360.276	62.9192	94.3789
108.315	73.4058	83.8923	139.786	94.3789	83.8923	109.406	94.3789	83.8923	359.678	73.4058	107.361
110.035	94.3789	73.4058	124.024	120.113	94.3789	94.4103	94.3789	83.8923	136.535	73.4058	83.8923
94.3789	73.4058	73.4058	126.803	73.4582	83.8923	83.8923	62.9192	83.8923	160.979	83.8923	107.319
105.599	83.9028	73.4058	128.303	62.9192	83.8923	105.998	83.9133	83.8923	185.989	52.4327	111.65
109.773	62.9192	94.3789	135.318	73.8567	94.3998	62.9192	62.9192	83.8923	179.697	73.7414	83.8923
110.801	83.8923	73.4687	148.437	133.84	94.3789	95.0605	83.8923	83.8923	348.436	52.4432	94.3789
105.149	83.8923	83.8923	104.865	83.8923	83.8923	104.865	83.8923	62.9192	546.999	73.4058	105.547
94.4313	52.4327	83.8923	94.3789	73.4058	83.8923	83.9762	83.8923	94.3998	104.865	62.9192	83.9028
105.851	83.8923	83.8923	104.918	52.4327	83.9028	104.865	83.8923	73.4058	130.348	62.9192	94.3789
62.9192	83.8923	62.9192	135.57	110.612	94.3789	94.3789	73.4058	83.8923	186.776	73.4058	83.8923
106.68	62.9192	83.8923	94.5781	52.4432	205.872	106.554	73.4058	83.8923	346.737	62.9192	83.8923
94.5466	83.8923	94.3789	94.3789	73.4058	83.8923	73.5421	83.8923	73.4058	62.9192	62.9192	83.9028
106.847	83.8923	73.4058	108.651	52.4642	94.3789	104.865	62.9192	83.8923	94.6305	62.9192	94.3789
73.4058	62.9192	83.8923	119.547	205.368	83.8923	94.3789	62.9297	108.158	521.936	83.8923	105.914
104.865	73.4268	83.8923	189.062	62.9192	62.9192	73.4792	73.4268	83.9028	105.18	52.4327	94.3998
94.3789	62.9192	62.9192	115.142	52.4327	233.787	106.334	62.9192	83.8923	109.029	52.4327	83.8923
106.208	83.8923	73.4058	120.186	156.669	83.8923	104.865	85.3395	73.6365	106.774	52.4327	83.8923
73.4058	62.9192	73.4687	190.949	62.9192	73.4058	104.865	73.4058	73.5421	106.428	63.7162	94.5257
106.48	62.9192	73.4058	104.865	52.4327	115.667	104.865	94.3789	94.3998	570.248	83.8923	73.4058
94.3789	94.3789	85.5387	104.865	62.9192	204.425	94.3789	73.4477	83.8923	111.197	62.9192	104.865
73.4058	83.8923	73.4058	144.117	52.4327	110.507	94.3789	62.9192	73.4058	96.7793	62.9192	106.753
107.697	73.4058	73.4058	110.245	108.378	73.4058	73.4792	62.9192	83.8923	102.236	62.9192	104.865
105.673	83.8923	83.9762	157.403	52.4432	83.8923	73.4058	83.8923	73.4058	90.6964	125.188	94.3789
104.865	62.9192	106.092	299.197	120.413	115.67	108.074	62.9192	83.9133	102.569	73.4058	100.079
107.047	83.8923	83.8923	88.3568	88.1665	103.148	133.284	87.3843	83.8923	389.941	62.9192	107.843
94.3789	83.8923	83.8923	99.6503	115.433	100.586	62.9717	62.9297	83.8923	431.585	83.8923	97.5565
104.865	52.4327	73.4058	204.107	109.881	100.356	83.8923	62.9192	73.4058	121.428	101.213	96.6286
104.865	83.8923	73.4058	88.9358	117.661	113.997	94.3789	73.4058	83.8923	144.459	103.846	114.639
101.934	62.9192	100.301	111.507	84.8118	109.278	91.0612	99.9437	95.9624	504.493	97.1758	102.561
93.2343	96.8507	90.4585	328.525	105.725	113.735	92.3064	98.4765	90.6885	111.721	100.903	122.927
90.3554	88.4044	98.0482	97.1838	125.441	110.135	93.6467	86.8262	101.197	250.922	111.197	119.041
102.323	84.669	103.283	292.17	126.115	112.141	98.6034	88.1903	96.0417	191.338	92.3698	86.1838
100.094	86.7945	97.8182	106.035	114.013	111.126	97.1758	90.7202	102.775	422.782	102.815	119.572
90.1492	87.3813	90.2206	80.1405	114.536	96.5255	96.4938	93.496	97.842	165.024	92.9725	614.366
103.941	89.4909	92.695	114.568	206.748	110.19	93.8687	92.1715	94.4159	199.167	109.54	103.132
105.836	85.0814	89.9668	113.727	108.747	105.186	91.5371	94.5428	92.1081	119.192	94.3287	169.037
106.241	85.3114	90.744	113.878	105.939	113.101	104.758	95.0266	106.788	103.336	93.8449	86.3503
105.892	91.0929	82.8925	122.768	97.9213	102.188	94.2494	96.0893	91.4548	529.682	99.4123	272.47
95.5369	90.4347	91.437	131.402	108.38	150.574	89.2801	93.4484	90.6526	141.59	93.1946	631.814
98.5762	95.5547	91.2498	159.772	514.165	117.988	100.047	90.7239	94.4228	213.882	114.985	305.176
96.2321	96.8916	90.5368	426.213	472.372	134.95	89.3692	90.1179	89.2622	221.725	89.4048	100.279
89.7614	89.3514	93.7454	255.638	310.488	208.044	102.195	89.2801	89.7614	358.787		108.434
92.5956	91.1518	90.314	310.016	100.118	136.411	95.1091	89.1285	90.8666	120.796		100.492
102.801	98.0414	91.4459	191.484	90.7952	258.25	93.1304	97.3729	120.074	96.2143		119.076
94.5386	98.1305	97.2482	591.163	145.636	261.423	154.041	89.1285	91.8826	214.194		97.979
95.8488	95.6349	93.2908	620.058	223.953	184.541	93.5582	90.5635	90.0733			101.803
100.974	89.1285	94.3247	821.489	102.23	118.389	91.74	89.2177	89.6633			89.1285
92.1589	100.43	89.6722	421.435	398.725	168.729	90.314	90.6883				107.97
91.9094	90.4031	101.491	106.847	89.182	90.6972						99.414
105.029	102.783	102.15	118.051	89.5118	89.1285						112.302
100.59	89.2801	93.9237	136.634	92.5243	98.8881						101.589
92.5243	94.7436	98.5049	96.7401	111.562	89.6722						101.321
107.284	100.983	95.3052	113.603	91.0537	89.1909						108.122
147.873	98.6207	96.1519	122.07	92.7917	107.471						106.624
102.168	100.323	105.689	134.085	90.6794	89.9396
89.3514	90.1535	104.165	97.061	105.029	97.5512
104.958	91.2142	93.683	109.94	95.9201	95.1804
99.2892	97.979	101.116	137.989	100.76	95.9647
	89.7079		131.108	107.712	97.1769
			258.036	89.3335	103.977
			345.739		89.2979
			94.2534
