# Supplementary material for: A gut-brain-gut axis orchestrates host responses counteracting microbiome-induced iron insufficiency
Source: EMBO J. 2025 Nov 3;44(24):7590–619. doi: 10.1038/s44318-025-00619-6 (PMC12705764; doi:10.1038/s44318-025-00619-6)
Supplement: Supplementary file 10 — Source data Fig. 7 [file 44318_2025_619_MOESM10_ESM.zip]

Archive with 20 entries (14 files):
- Figure 7/7A/
- Figure 7/7A/7A.xlsx
- Figure 7/7B/
- Figure 7/7B/a.tif
- Figure 7/7B/b.tif
- Figure 7/7B/c.tif
- Figure 7/7B/d.tif
- Figure 7/7B/e.tif
- Figure 7/7B/f.tif
- Figure 7/7B/g.tif
- Figure 7/7B/h.tif
- Figure 7/7C/
- Figure 7/7C/7C.xlsx
- Figure 7/7D/
- Figure 7/7D/7D.xlsx
- Figure 7/7E/
- Figure 7/7E/7E.xlsx
- Figure 7/7F/
- Figure 7/7F/7F.xlsx
- Figure 7/Instructions for reading the original data.docx
