# Supplementary material for: A gut-brain-gut axis orchestrates host responses counteracting microbiome-induced iron insufficiency
Source: EMBO J. 2025 Nov 3;44(24):7590–619. doi: 10.1038/s44318-025-00619-6 (PMC12705764; doi:10.1038/s44318-025-00619-6)
Supplement: Supplementary file 10 — Source data Fig. 7 [file 44318_2025_619_MOESM10_ESM.zip › Figure 7/7A/7A.xlsx]

## Sheet: Sheet1
N2 BW25113	N2 cyoB	N2+Iron BW25113	N2+Iron cyoB
1	6.02099	0.129408	0.11744
1	17.8148	0.416099	1.40444
1	11.0043	0.726986	1.04972
1	6.77396	1.90528	0.768438
1	5.77572	1.25701	2.08493
