# Supplementary material for: A gut-brain-gut axis orchestrates host responses counteracting microbiome-induced iron insufficiency
Source: EMBO J. 2025 Nov 3;44(24):7590–619. doi: 10.1038/s44318-025-00619-6 (PMC12705764; doi:10.1038/s44318-025-00619-6)
Supplement: Supplementary file 10 — Source data Fig. 7 [file 44318_2025_619_MOESM10_ESM.zip › Figure 7/7C/7C.xlsx]

## Sheet: Sheet1
solvent BW25113	solvent △cyoB	Iron supplement BW25113	Iron supplement △cyoB
68.9238	829.307	153.573	136.72
58.5947	901.749	109.781	118.323
129.125	348.456	138.777	79.6818
143.357	1108.33	65.6653	110.312
