# Supplementary material for: A gut-brain-gut axis orchestrates host responses counteracting microbiome-induced iron insufficiency
Source: EMBO J. 2025 Nov 3;44(24):7590–619. doi: 10.1038/s44318-025-00619-6 (PMC12705764; doi:10.1038/s44318-025-00619-6)
Supplement: Supplementary file 10 — Source data Fig. 7 [file 44318_2025_619_MOESM10_ESM.zip › Figure 7/7D/7D.xlsx]

## Sheet: Sheet1
N2 BW25113	N2 cyoB	bas-1(lf) BW25113	bas-1(lf) cyoB
1	7.94474	0.664343	2.44528
1	12.8171	0.395021	4.99332
1	6.58873	2.05623	3.43426
1	6.23332	0.173139	5.35171
1	24.4201	0.092783	1.43396
1	21.5557	1.13288	18.3792
1	13.2691	1.40444	9.31787
1	15.3482	0.382889	12.295
1	17.8148	1.59107	14.723
1	12.9063	1.17691	7.3615
