# Supplementary material for: A gut-brain-gut axis orchestrates host responses counteracting microbiome-induced iron insufficiency
Source: EMBO J. 2025 Nov 3;44(24):7590–619. doi: 10.1038/s44318-025-00619-6 (PMC12705764; doi:10.1038/s44318-025-00619-6)
Supplement: Supplementary file 10 — Source data Fig. 7 [file 44318_2025_619_MOESM10_ESM.zip › Figure 7/7E/7E.xlsx]

## Sheet: Sheet1
N2, BW25113	N2, △cyoB	ftn-1(lf), BW25113	ftn-1(lf), △cyoB
96.0721	250.018	144.059	527.905
93.6025	174.884	195.65	469.824
99.2538	105.347	94.594	479.405
92.7282	431.608	118.209	560.335
94.9184	161.977	116.388	444.407
98.8662	189.116	153.072	376.474
99.9929	102.03	135.911	289.938
94.7111	143.608	95.8198	498.982
97.379	288.388	140.021	393.96
97.1988	149.214	131.368	521.794
95.6485	195.759	144.077	265.034
99.416	140.949	153.018	484.66
91.7998	115.333	189.278	447.471
112.702	181.608	187.746	441.874
108.024	107.122	159.174	557.117
98.1091	149.827	162.68	481.496
98.8392	112.071	151.576	237.941
105.942	154.054	143.752	475.935
93.8098	114.414	185.511	489.446
100.606	317.897	152.937	452.014
104.346	202.311	206.701	459.044
101.94	93.936	172.622	553.467
102.291	111.98	209.233	497.873
98.8212	97.1357	210.522	323.494
111.431	374.392	640.409	359.06
96.4507	546.049	322.341	303.07
98.2263	117.938	264.403	376.312
102.652	102.544	412.175	121.129
102.967	116.929	273.417	104.202
104.644	101.219	272.101	151.594
108.961	221.581	163.194	210.495
96.2073	197.651	124.004	433.771
106.473	95.0266	223.609	386.857
92.2956	171.91	317.167	72.1059
108.357	188.719	131.945	95.973
92.7733	171.17	611.449	109.628
96.5679	178.066		108.042
104.977	382.955
