# Supplementary material for: A gut-brain-gut axis orchestrates host responses counteracting microbiome-induced iron insufficiency
Source: EMBO J. 2025 Nov 3;44(24):7590–619. doi: 10.1038/s44318-025-00619-6 (PMC12705764; doi:10.1038/s44318-025-00619-6)
Supplement: Supplementary file 10 — Source data Fig. 7 [file 44318_2025_619_MOESM10_ESM.zip › Figure 7/7F/7F.xlsx]

## Sheet: Sheet1
N2 BW25113	N2 cyoB	Is[gly-19p::ftn-1];N2 BW25113	Is[gly-19p::ftn-1];N2 cyoB	bas-1(lf) BW25113	bas-1(lf) cyoB	Is[gly-19p::ftn-1];bas-1(lf) BW25113	Is[gly-19p::ftn-1];bas-1(lf) cyoB
95.5768	112.981	93.2463	122.731	97.7767	532.351	104.88	533.442
101.571	110.035	94.6912	109.96	97.0496	513.904	97.553	138.252
106.017	106.642	96.2573	145.505	120.047	457.693	100.741	285.23
101.85	106.679	93.6845	146.148	105.234	116.029	111.815	300.517
104.255	107.304	101.114	115.945	192.188	548.702	94.7938	101.841
97.4878	247.849	97.3479	119.692	95.0361	186.082	94.2158	154.332
93.4887	114.211	99.1591	140.144	97.7301	525.686	104.582	213.172
99.753	111.014	100.032	149.476	95.6793	539.343	94.57	374.719
99.1591	161.223	101.856	125.912	114.271	534.868	99.1591	179.622
99.6748	100.785	103.74	109.333	99.9722	304.399	101.727	113.689
99.1591	111.752	102.094	100.012	99.1591	588.014	99.1591	148.721
99.1591	102.283	99.1591	105.753	99.1591	641.113	99.1591	146.805
99.1591	423.023	103.651	105.277	100.587	443.261	99.1591	104.087
99.1591	103.125	114.34	99.8929	115.094	106.983	99.1591	143.166
105.842	104.365	109.829	113.398	115.163	111.038	99.2583	115.272
99.1591	109.898	115.451	105.039	101.936	562.113	99.1591	296.922
104.186	112.813	99.1591	99.8952	99.1591	260.035	99.1988	528.052
99.1591	131.901	103.205	109.323	118.866	110.047	100.141	460.535
99.2285	96.9633	107.994	100.451	117.602	102.559	99.1591	101.946
99.4764	100.24	105.495	106.276	118.962	102.865	108.083	555.321
99.1591	98.3047	100.19	103.689	124.002	431.314	114.114	100.738
99.1591	109.438	103.026	290.833	112.581	98.2089	110.531	102.846
99.1591	104.054	103.373	107.33	107.714	643.12	118.483	195.249
98.8221	117.257	113.271	121.212	118.56	504.248	128.064	100.374
100.93	253.465	102.022	111.924	118.157	109.879	109.764	100.911
106.008	256.646	132.089	167.61	120.419	100.087	158.361	102.674
98.5347	135.82	124.328	266.49	119.767	99.282	131.475	101.313
104.264	236.989	114.191	113.221	118.828	681.12	129.08	97.634
97.4616	286.591	111.834	116.444	108.759	604.076	132.529	103.572
99.6461	497.529	120.227	445.123	97.2784	488.661	118.311	336.956
98.5539	126.952	122.68	357.17	98.8422	674.674	119.786	100.673
102.425	139.786	118.445	355.111	97.0305	174.99	108.93	406.105
98.4389	113.183	118.636	494.039	103.152		101.55	109.35
96.446	106.604	126.186	423.116	97.5072		112.191	126.799
99.2437	248.107	114.404	501.171	100.139		103.781	108.702
100.183	627.723	102.656	288.841	99.1282		109.274	108.988
100.949		97.3356		101.836		109.483	99.2617
98.0939		99.7766		100.959		105.688	102.275
104.067		100.921		102.103		110.933	101.15
100.673		99.7385		104.945		135.476	116.349
101.436		97.1258		105.097		112.287
97.6216		109.731		104.106		102.084
97.164		96.6872		97.6979		98.0603
99.3189		109.045		111.41		114.938
103.495		99.872				118.084
102.675		99.3761
98.1365		96.3439
98.9184		115.033
96.63		97.3165
101.76
99.2045
98.8994
